# Supplementary material for: Pirfenidone Inhibits Alveolar Bone Loss in Ligature-Induced Periodontitis by Suppressing the NF-κB Signaling Pathway in Mice
Source: Int J Mol Sci. 2023 May 12;24(10):8682. doi: 10.3390/ijms24108682 (PMC10218211; doi:10.3390/ijms24108682)
Supplement: Supplementary file 1 [file ijms-24-08682-s001.zip]

Archive with 1 entries (1 files):
- ijms-2337813-supplementary.pdf
